# Supplementary material for: A Metabolomic Approach to the Study of Wine Micro-Oxygenation
Source: PLoS One. 2012 May 25;7(5):e37783. doi: 10.1371/journal.pone.0037783 (PMC3360592; doi:10.1371/journal.pone.0037783)
Supplement: Table S1 — Experimental design of the two micro-oxygenation experiments, performed respectively before (pre-MLF) and after malolactic fermentation (post-MLF). (XLS) [file pone.0037783.s005.xls]

## Sheet: Table S1 Thesis data
Table S1
	pre-MLF					post-MLF
Tank number	Oxygen (mg/L/month)	Iron (mg/l)	Free SO2 (ppm)	Total SO2 (ppm)	Acetaldehyde (mg/l)	Oxygen (mg/L/month)	Iron (mg/l)	Free SO2 (ppm)	Total SO2 (ppm)	Acetaldehyde (mg/l)
1	0	1.7	4	42	18.5	0	2.7	16	58	19.5
2	0	1.7			17	0	2.7	18	54	18.5
3	0	1.7			18.5	0	2.6	17	57	19
4	0	1.3	6	34	22.5	0	1.7	15	56	19.5
5	0	1.3			18	0	1.7	15	56	17
6	0	1.4			17.5	0	1.7	18	57	20.5
7	5	1.7			20.5	1	2.8	15	58	19
8	5	1.7			19	1	2.7	17	59	19.5
9	5	1.7			20	1	2.6	17	58	18.5
10	5	1.3			21	1	1.7	18	60	21
11	5	1.4			18.5	1	1.7	17	57	21.5
12	5	1.3			19	1	1.7	17	58	21
13	10	1.7			22	2	2.5	16	58	19
14	10	1.7			22.5	2	2.8	16	60	24
15	10	1.7			21.5	2	2.5	17	63	23.5
16	10	1.3	4	42	21.5	2	1.7	15	57	24.5
17	10	1.5	4	43	21	2	1.7	14	56	21.5
18	10	1.4			22.5	2	1.7	17	56	22
19	15	1.7			21.5	3	2.7	17	60	24
20	15	1.7			22	3	2.7	16	58	23
21	15	1.7			21.5	3	2.6	16	56	24.5
22	15	1.4	4	46	23.5	3	1.7	15	56	23
23	15	1.3			23	3	1.7	15	57	25.5
24	15	1.4			21.5	3	1.7	17	59	26.5
Note: For 'Oxygen' the total amount added to each wine during the whole experiment is given, while for 'Iron', 'Free and Total SO2' and 'Acetaldehyde' the values refer to the concentration measured at the end of each micro-oxygenation experiment.
