# Supplementary material for: A Metabolomic Approach to the Study of Wine Micro-Oxygenation
Source: PLoS One. 2012 May 25;7(5):e37783. doi: 10.1371/journal.pone.0037783 (PMC3360592; doi:10.1371/journal.pone.0037783)
Supplement: Table S2 — Annotated Metabolites Data. (XLS) [file pone.0037783.s006.xls]

## Sheet: S2 Annotated metabolites data
Table S2
		ESI (-)		ESI (+)		Oxygen candidate biomarkers			Iron candidate biomarkers
compound	rt (min)	m/z	error (ppm)	m/z	error (ppm)	pre-MLF ESI+	post-MLF ESI+	pre-MLF ESI-	pre-MLF ESI+	pre-MLF ESI-	post-MLF ESI+	post-MLF ESI-
pigments
malvidin 3-glucoside gallocatechin	15.7	-		797.194	-1.75616
cyanidin 3-(6'-p-coumaroyl)-glucoside catechin	16.22	-		883.205	3.39671				x
malvidin 3-glucoside catechin	18.4	-		781.197	0.512034
cyanidin 3-(6'-p-coumaroyl)-glucoside catechin	18.54	-		883.209	-1.24546				x		x
cyanidin 3-(6'-p-coumaroyl)-glucoside catechin	20.65	-		883.209	-0.792565		x
delphinidin 3-glucoside*	21.03	463.087	2.16	465.103	-0.645019						x
cyanidin 3-glucoside*	22.3	447.092	-2.68	449.107	-0.667992
petunidin 3-glucoside*	22.5	477.103	-1.89	479.117	2.08717
pyrano delphinidin 3-glucoside	23.07	-		489.102	0.817824	x
carboxypyrano delphinidin 3-glucoside	23.82	-		533.103	0.56
peonidin 3-glucoside*	24.02	461.108	-2.17	463.123	0.647775
malvidin 3-glucoside*	24.25	491.118	-3.87	493.134	1.01392	x
phenol-vinylpyrano cyanidin 3-glucoside	24.61	-		591.149	1.18413				x
carboxypyrano peonidin 3-glucoside	24.09	-		531.112	2.44769		x
catechol-vinylpyrano petunidin 3-glucoside	25.19	-		637.157	-3.13895	x			x
carboxypyrano cyanidin 3-glucoside	25.47	-		517.096	3.28758
pyrano petunidin 3-glucoside	25.62	-		503.118	-0.196773	x
carboxypyrano petunidin 3-glucoside	26.43	-		547.109	-0.731117
phenol-vinylpyrano malvidin 3-glucoside	26.61	-		635.174	-3.2	x
pyrano peonidin 3-glucoside	26.82	-		487.123	1.23172	x
petunidin 3-glucoside ethyl-catechin	26.99	-		795.212	1.3707	x
catechin-pyrano malvidin 3-glucoside	27	-		805.196	1.61451	x			x
malvidin 3-glucoside ethyl-procyanidin	27.28	-		1098.29	6.28244	x			x
pyrano malvidin 3-glucoside	27.48	-		517.132	3.96996	x					x
petunidin 3-glucoside ethyl-epicatechin	27.97	-		795.212	1.3707
pyrano peonidin 3-(6'-acetyl)-glucoside	28.28			529.135	5.48				x
peonidin 3-glucoside ethyl-catechin	28.63	-		779.214	5.13335	x
carboxypyrano malvidin 3-glucoside	28.42	-		561.123	2.13857
peonidin 3-glucoside ethyl-catechin	28.68	-		779.22	-2.43834
malvidin 3-(6'-acetyl)-glucoside*	28.9	-		535.144	0.560596
malvidin 3-glucoside ethyl-catechin	28.94	-		809.229	-0.370723	x
malvidin 3-glucoside ethyl-gallocatechin	29.02	-		825.216	-2.30243
peonidin 3-(6'-acetyl)-glucoside*	29.2	503.12	0	505.136	-3.95935
malvidin 3-glucoside ethyl-gallocatechin	29.26	-		825.222	1.93887	x
peonidin 3-glucoside ethyl-catechin	29.69	-		779.22	-2.43834
malvidin 3-glucoside ethyl-catechin	29.71	-		809.229	-0.370723	x
malvidin 3-glucoside ethyl-catechin	30.14	-		809.23	-1.60647	x					x
peonidin 3-glucoside ethyl-catechin	30.4	-		779.219	-1.41167
malvidin 3-(6'-p-coumaroyl)-glucoside 4-vinylcatechol	31.59	-		771.445	-4.14942	x
carboxypyrano malvidin 3-(6'-p-coumaroyl)-glucoside	31.66	-		707.161	0	x					x
cyanidin 3-(6'-p-coumaroyl)-glucoside	31.7	-		595.144	1.03672
petunidin 3-(6'-p-coumaroyl)-glucoside	31.76	-		625.155	0
malvidin 3-(6'-p-coumaroyl)-glucoside 4-vinylsyringol	31.9	-		787.187	1.52437	x						x
malvidin 3-(6'-p-coumaroyl)-glucoside*	32.4	637.156	-0.47	639.171	-0.262841						x
carboxypyrano petunidin 3-(6'-p-coumaroyl)-glucoside	32.54	-		693.148	4.04	x
pyrano malvidin 3-(6'-p-coumaroyl)-glucoside	32.73	-		663.172	-1.73				x
peonidin 3-(6'-p-coumaroyl)-glucoside*	32.97	607.146	0.33	609.16	0.492481
carboxypyrano malvidin 3-(6'-acetyl)-glucoside	33.66	-		603.158	3.98				x
malvidin 3-(6'-p-coumaroyl)-glucoside ethyl-catechin	33.73	-		955.265	0.628098				x
petunidin 3-glucoside 4-vinylcatechol	33.82	-		611.139	0
petunidin 3-glucoside-4-vinylphenol	34.76	-		595.144	1.03672	x
malvidin 3-glucoside 4-vinylcatechol	35.23	-		625.155	-0.131167	x
xanthilium salt	35.82	-		619.144	1.13059	x
malvidin 3-glucoside 4-vinylphenol	36.11	-		609.16	0.492481
malvidin 3-glucoside 4-vinylsyringol	36.24	-		669.153	-2.09211	x
malvidin 3-glucoside 4-vinylguaiacol	36.39	-		639.171	-0.262841	x
peonidin 3-(6'-p-coumaroyl)-glucoside 4-vinylphenol	37.5	-		725.186	1.10316	x
malvidin 3-(6'-p-coumaroyl)-glucoside 4-vinylphenol	37.9	-		755.195	2.64831
tannins
proanthocyanidin type B dimera	11.22	593.124	0	-							x
prodelphinidin type B dimerb	11.46	609.124	1.6417	611.138	2.49697	x				x
carboxymethine-flavanol dimers	12.08	635.143	-3.77869	-					x
procyanidin type B trimerc	12.99	865.212	-4.16089	867.214	-0.57656						x
carboxymethine-flavanol dimers	13.23	635.145	-0.787247	-				x
prodelphinidin type B dimerb	13.86	-		611.14	0
procyanidin type B trimer digallate	14.03	1169.22	-7.27	-				x
procyanidin type Dd	14.05	863.682	1.6219	-				x
proanthocyanidin type B dimera	14.09	593.129	1.01158	595.144	1.84829
gallocatechin*	14.51	305.066	1.31119	307.08	3.58211
proanthocyanidin type B dimera	14.9	593.13	0.674388	595.144	1.84829	x
proanthocyanidin type B dimera	15.22	593.126	1.18018	595.144	1.84829
procyanidin type B trimer digallate	15.85	1169.22	-3.59	-				x
procyanidin type B trimer digallate	16.3	1169.22	-3.59	-
proanthocyanidin type B dimera	16.44	593.133	-4.04633	595.144	1.84829
proanthocyanidin type B tetramera	16.6	1169.27	-3.59	-
procyanidin type A dimerc	16.83	-		577.136	-3.4654	x
procyanidin B3*	16.86	577.135	0.866348	579.15	-0.518001	x
prodelphinidin type B dimerb	17.03	-		611.138	2.49697	x
procyanidin B1*	17.29	577.134	1.38616	579.148	2.93534						x
procyanidin type B tetramerc	17.45	1153.26	-2.08105	-				x
procyanidin type B trimerc	17.55	865.199	-0.693482	867.214	-0.57656
proanthocyanidin type B dimera	17.74	593.133	-2.86615	595.144	1.00816
procyanidin type B trimerc	18.36	865.199	-0.693482	867.214	-0.57656			x	x
procyanidin type B trimer digallate	18.45	-		1171.27	1.53679	x
epigallocatechin*	18.5	305.067	0.327797	307.081	0.97694						x
procyanidin B4*	18.5	577.135	-0.519809	579.149	1.20867
catechin*	18.7	289.071	2.42	291.087	-0.687081
proanthocyanidin type B dimera	18.87	593.133	-4.55212	595.144	1.84829
procyanidin type B dimerc	19.19	577.139	1.38134	-				x
proanthocyanidin type B dimera	19.48	593.124	4.21493	595.144	1.00816
procyanidin B2*	19.92	577.136	-0.866348	579.151	-1.554		x				x
procyanidin type B trimerc	21.2	865.203	-4.04536	-				x
proanthocyanidin type B tetramera	21.26	1169.26	-2.8223	-
procyanidin type B trimerc	21.47	865.2	-4.50765	867.213	0.115312			x
procyanidin type B dimerc	21.7	577.136	-0.866348	-
epicatechin*	22.23	289.072	-1.72967	291.087	-2.06124				x
(-)-epicatechin gallate*	24.86	441.045	4.76	-				x
flavonoids
dihydromyricetin derivative	20.34	319.045	-2.19	-
taxifolin*	25.27	303.05	2.63982	-
quercetin 3,4-diglucoside*	26.08	625.141	0	-				x
myricetin 3-hexoside	26.78	479.831	0	-
myricetin 3-glucuronide	26.44	493.062	0	-
miricetin 3-glucoside*	28.3	463.087	-0.647833	465.103	-0.430012
quercetin 3-arabinoside*	28.3	-		303.05	-0.66
myricitin 3-rhamnoside*	28.3	-		319.045	-1.56718
quercetin-3-glucuronide*	28.67	477.067	1.4673	303.05	-0.659957
quercetin 3-glucoside*	29.1	463.087	3.23912	303.051	-4.6197
quercetin 3-rutinoside*	29.25	611.16	-0.98	303.051	-4.6197
phloridzin*	29.6	435.129	2.29817	-
kaempferol 3-glucuronide*	30.86	461.07	4.98837	-
myricetin*	30.89	317.029	4.41598	319.046	-2.19405
eriodictyol*	31.03	287.055	2.09018	-
quercitrin*	31.1	447.092	3.57867	-
isorhamnetin 3-glucoside*	31.53	477.103	0.838392	317.065	1.8072
laricitrin 3-hexoside	31.53	493.099	0.0608397	-
syringetin 3-hexoside* (sum of glucoside and galactoside)	31.57	507.114	0.394388	347.075	2.30497
naringenin*	33.75	271.06	4.05812	273.075	2.72086
quercetin*	33.96	301.034	3.32187	303.049	2.96981
laricitrin*	34.67	331.045	3.02073	333.059	4.46465
kaempferol*	36.61	285.04	2.80662	-
isorhamnetin*	37.07	-		317.065	1.8072
syringetin*	37.4	345.061	1.44902	-
stilbenoids
piceatanol*	26.54	243.066	1.23423	245.082	-5.71
astringin*	22.7	405.118	3.20893	-
trans-piceid*	25.3	389.122	5.14	413.12	1.69442				x
trans-resveratrol*	29.1	227.071	-1.76	229.086	0.43
cis-piceid*	29.2	389.124	0.256987	413.12	1.45236
cis-resveratrol*	31.6	227.071	-1.76	229.086	-0.436517
phenolic acids
gallic acid*	9	169.014	2.36666	-			x					x
protocatechuic acid*	13.9	153.017	-1.96054	155.034	0.65
2,6 dihydroxybenzoic*	16.9	153.019	1.31	-
vanillic acid*	20.3	167.035	1.2	-
syringic acid*	21.9	197.045	-3.04	-
benzoic acid*	26.2	-		123.046	0
ellagic acid*	30.39	300.998	4.31895	303.014	0			x
ethyl gallate*	23.04	197.046	2.54	199.06	3.01
ethyl caffate*	32.1	207.064	3.8635	209.08	3.96497
cinnamics
cis-caftaric acid	14.37	311.041	-1.47891	335.038	-1.49237
trans-caftaric acid*	15.5	311.039	-0.321503	335.038	-1.49237	x
cis-coutaric acid	17.46	295.05	-2.03358	-
trans-coutaric acid	18.23	295.05	-2.03358	-				x
cis-fertaric acid	19.46	325.056	1.23056	-
trans-fertaric acid	19.76	325.056	0.307639	-
caffeic acid*	20.7	179.033	2.2342	163.039	-0.613351	x		x
rosmarinic acid	21.46	359.096	3.06341							x
vanillic acid*	21.66	-		169.05	-1.77463	x
dicaffeoyl tartaric	22.01	-		474.087	0	x
p-cumaric acid*	24.3	163.038	4.90677	147.045	0
ethyl p-coumarate	35.21	191.071	0.366355	193.086	0			x
fatty acids & fatty acid esters
hexanoic acid*	30.9	115.076	2.60696
octanoic acid*	40.09	143.109	-2.09632	-
decanoic acid*	45.71	171.139	0.350592	173.154	0
dodecanoic acid*	49.59	199.17	0.30125	-
tetradecanoic acid*	52.37	227.202	0.264083	229.216	0
9-cis-hexadecenoic acid*	53.18	253.217	1.18475	-
cis, cis-9,12-octadecadienoic acid*	53.6	279.231	1.79064	-
hexadecanoic acid*	54.4	255.233	0.235079	257.249	-1.55492
cis-9-octadecenoic acid*	54.8	281.248	3.55557	-				x
octadecanoic acid	56.12	283.264	0.211816	-								x
eicosenoic acid*	56.36	309.28	0	-
docosanoic acid*	58.7	339.327	-0.474469	-
methyl jasmonate*	38.45	223.151	4.48	225.148	4.84231		x
methyl tetradecanoate*	54.5	241.217	0	243.231	2.46678
methyl cis-9-hexenoate*	54.9	-		269.247	2.22843
methyl cis, cis-9,12-octadecadienoate*	55.5	-		295.262	3.38681
methyl hexadecanoate*	56.43	269.238	-3.71	271.267	0.73728
methyl octadec-9-enoate*	56.63	-		297.277	4.37
ethyl pentadecanoate	55.08	269.232	-2.22	271.263	0.737291
ethyl tetradecanoate*	55.11	255.233	-1.5672	257.248	-3.81
ethyl hexadecanoate	56.12	283.264	0	-		x
ethyl octadecanoate	57.44	311.297	-3.53	-
organic acids
glucuronic acid*	1.27	193.035	2.59	-
mucic acid*	1.3	209.03	1.91	-
glutamic acid*	1.3	-		148.059	0
L-saccharopine*	1.35	275.123	0	277.137	0
L-threonic acid*	1.4	135.03	2.22173	-
2-keto-d-gluconic acid*	1.4	193.034	6.73	-
D-gluconic acid*	1.4	195.049	6.15	-				x
galacturonic acid*	1.4	193.034	4.14432	217.032	-2.76457
5-keto-D-gluconic acid*	1.44	193.034	2.07216	-
tartaric acid*	1.52	149.005	0.6711	-
glycolic acid*	1.6	75.0086	2.66635	-
glyceric acid*	1.6	105.019	2.85	-
dehydroascorbic acid*	1.74	173.009	-0.578004	-
pyruvic acid*	1.78	97.0088	0	-
malic acid*	2.01	133.012	0	322.97	0			x
ascorbic acid*	2.37	175.022	0	-
2-ketoglutaric acid*	2.4	145.014	2.06876	-
lactic acid*	2.5	89.0236	-2.24658	-						x
maleic acid*	2.9	115.002	1.73907	-
ribonic acid or hydroxy-glutaric acid*	3.16	147.015	2.44107	-
citric acid*	3.92	191.017	0.523506	-
propionic acid*	4.63	73.0295	0
succinic acid*	4.95	117.018	-3.41824	-		x		x
citramalic acid*	5.17	147.028	0.680134	-
pantothenic acid*	14.3	218.103	0	220.118	0
adipic acid*	15.5	145.05	2.75766	169.046	2.3662
m-hydroxybenzoic acid*	17.5	-		139.039	0
isopropyl malic acid*	18.13	175.06	4.56983	199.058	-1.5071
abscisic acid*	31.3	263.129	-1.14013	247.133	-0.404623					x
amino acids
histidine*	1.2	-		156.077	1.92213	x
arginine*	1.2	-		175.12	-3.99728	x
glycine*	1.2	-		203.053	0
alanine*	1.3	-		90.0559	-3.3313
homoserine*	1.3	-		120.065	4.16439
threonine*	1.3	-		120.065	4.16439
L-glutamine*	1.3	-		130.04	0.768958
proline*	1.59	114.055	1.75352	116.07	0.5		x
valine*	2.2	-		72.0809	0
norvaline*	2.2	-		72.0809	0
leucine*	4.96	130.087	3.07485	86.0964	0			x
phenylalanine*	11.5	164.068	4.32738	120.075	0
tryptophan*	16	203.082	3.93928	188.071	0	x
amines
spermidine*	1.02	-		146.165	-1.2
agmantine*	1.03	-		131.129	0	x
L-cystathionine*	1.22	221.06	0.904731	-
propylamine*	1.35	-		60.0805	4.99328
gaba*	1.4	-		104.071	-3.84354
uridine*	7.01	243.062	-2.05	-
3 indolelactic acid*	24.6	204.066	2.45018	206.081	0
tryptophol*	26.2	-		162.091	-3.08
carbohydrates
hexol*	1.24	179.056	-2.79	-
hexol*	1.4	-		183.088	-3.82333
pentose*	1.4	149.045	4.69655	-
hexose*	1.4	179.056	-2.79	203.055	-3.93987
hexose*	1.45	-		203.055	0
trehalose*	1.5	341.108	-3.22	325.111	0
quinic acid*	1.61	191.071	-4.2	-
raffinose*	2.14	503.161	1.58995	-		x			x
miscellaneous
choline*	1.4	-		104.106	3.8422
betaine*	1.5	-		118.087	-4.23419				x
adenine*	2.33	-		136.061	2.20488				x
guanine*	3.25	-		152.056	1.3153
glutathione*	3.44	-		308.091	0.649159	x
uric acid*	4	167.022	-4.78981	169.036	-2.36637							x
hypohanthine*	4.5	135.033	0	137.048	0
xanthine*	6.03	151.024	-1.32427	153.04	3.2671	x						x
glutathione ox*	9.65	611.145	0	-
p-hydroxybenzaldehyde*	20.3	-		123.044	0
riboflavin*	23.9	375.13	0	377.145	0.795449
pomonic acid	50.97	-		473.362	0.422509
ursolic acid*	53.53	455.351	4.3922	-
lanosterol*	58.32	425.364	-2.35085	-
Footnote:
* Identification confirmed also via comparison of retention time and MS-data with authentic standard.
a Tannin with interflavan bonds type B, whose building blocks are one tri-hydroxylated flavanols (gallocatechin or epigallocatechin) while all other building blocks are di-hydroxylated flavanols (catechin or epicatechin).
b Tannin with interflavan bonds type B, whose building blocks are tri-hydroxylated flavanols (gallocatechin or epigallocatechin).
c Tannin with interflavan bonds type B, formed only by di-hydroxylated flavanols (catechin or epicatechin).
d Trimer with two interflavan bonds, one type A and one type B, formed only by di-hydroxylated flavanols (catechin or epicatechin).
