# Supplementary material for: A Metabolomic Approach to the Study of Wine Micro-Oxygenation
Source: PLoS One. 2012 May 25;7(5):e37783. doi: 10.1371/journal.pone.0037783 (PMC3360592; doi:10.1371/journal.pone.0037783)
Supplement: Table S3 — Iron level candidate biomarkers. In yellow are marked diagnostic ions of the identified candidates. In red are marked diagnostic fragments of oligosaccharides. (XLS) [file pone.0037783.s007.xls]

## Sheet: S3 Metal candidates biomarkers
Table S3
	pre-MLF ESI+				pre-MLF ESI-				post-MLF ESI+				post-MLF ESI-
#	loading	Camera group	rt	m/z	loading	Camera group	rt	m/z	loading	Camera group	rt	m/z	loading	Camera group	rt	m/z
1	0.011	39	1.0757	656.857	-0.019	1030	1.1238	523.852	-0.019	29	1.0887	673.809	-0.013	47	1.0765	175.96
2	0.011	39	1.0775	426.899	0.02	241	1.1471	530.785	0.016	29	1.0887	640.884	0.013	47	1.0804	761.817
3	-0.013	39	1.0784	429.883	-0.019	241	1.1614	352.821	-0.025	29	1.0887	415.872	-0.018	47	1.095	859.841
4	0.013	39	1.0825	268.947	-0.024	237	1.2072	486.76	-0.031	29	1.1089	413.876	-0.013	47	1.1203	1251.7
5	0.013	39	1.083	466.873	-0.021	1685	1.2308	118.923	0.016	29	1.1105	412.923	0.019	186	1.1251	410.88
6	-0.014	39	1.083	628.852	0.023	142	1.2675	284.115	-0.016	29	1.1113	901.833	-0.012	186	1.1345	686.71
7	-0.015	39	1.0846	474.817	0.019	586	2.06	734.144	0.016	29	1.1123	433.848	-0.014	186	1.1445	783.719
8	-0.022	39	1.0924	413.879	0.02	1190	2.4851	285.985	-0.016	29	1.1315	579.768	-0.012	186	1.1479	527.748
9	0.014	39	1.0985	339.902	-0.025	1420	2.8662	89.0233	0.017	1025	1.1349	607.819	-0.012	186	1.1634	494.74
10	0.011	39	1.0988	802.762	-0.02	2036	5.0922	329.043	-0.022	29	1.1362	332.842	-0.014	186	1.1659	758.651
11	0.014	39	1.0988	916.748	-0.023	343	6.7527	281.122	0.015	29	1.1388	619.731	-0.012	186	1.1665	297.86
12	-0.013	39	1.0996	66.0192	0.025	646	7.7901	260.023	-0.016	29	1.1423	817.327	-0.012	325	1.1721	568.705
13	-0.011	39	1.0996	589.792	0.019	1752	9.5736	101.06	-0.018	29	1.1438	333.842	-0.012	2455	1.1724	1195.45
14	-0.017	39	1.0999	597.815	0.026	1457	11.3224	867.27	-0.033	340	1.153	230.896	-0.014	2466	1.1727	801.641
15	-0.014	39	1.1001	173.978	-0.022	62	11.4694	302.132	-0.017	31	1.2195	418.736	-0.013	173	1.182	913.56
16	0.012	39	1.1029	139.974	-0.02	328	11.7508	294.028	-0.016	1058	1.2549	210.934	-0.013	173	1.1843	1239.76
17	-0.013	39	1.1029	215.919	-0.024	127	12.0203	392.997	-0.022	1054	1.2701	293.968	-0.012	173	1.1897	1287.44
18	-0.011	39	1.1052	214.905	-0.021	103	12.0701	766.235	0.017	23	1.465	170.07	-0.012	173	1.2056	1288.44
19	0.014	39	1.1084	527.887	-0.021	1269	12.0829	523.098	-0.016	23	1.4754	381.079	0.012	173	1.2092	1206.47
20	0.014	39	1.1095	757.773	-0.021	1270	12.0878	718.116	-0.016	23	1.486	614.042	-0.013	173	1.2127	1093.53
21	-0.013	39	1.1147	584.841	-0.019	1693	12.2512	275.078	-0.016	42	1.8161	351.069	-0.012	173	1.2135	896.55
22	-0.014	39	1.1158	238.92	-0.026	224	12.6778	340.13	-0.017	42	1.84	162.02	0.013	173	1.2137	1264.44
23	-0.012	39	1.1189	473.821	0.022	382	13.8	537.144	-0.019	1298	1.9957	1032.36	-0.013	173	1.2165	1232.41
24	-0.023	39	1.1237	230.892	0.022	12	14.1888	230.068	-0.016	1717	2.2165	320.127	-0.012	1503	1.2478	600.786
25	0.011	39	1.1252	433.861	0.019	12	14.1925	144.045	-0.016	131	2.2563	336.12	0.013	868	1.5088	468.114
26	-0.013	39	1.1252	662.79	0.02	1339	16.655	261.107	0.016	374	4.5534	398.036	0.011	41	1.5869	787.163
27	-0.014	39	1.1289	711.754	-0.027	1338	16.7084	305.159	-0.016	1194	4.7207	228.08	-0.014	41	1.6155	1501.35
28	0.011	39	1.1329	391.839	0.02	822	17.2611	303.053	-0.017	297	5.503	245.064	-0.014	41	1.6239	1325.39
29	-0.015	39	1.1404	262.88	0.019	36	17.4374	103.003	0.016	746	6.9708	424.101	0.013	41	1.6557	609.185
30	-0.011	314	1.146	335.861	-0.023	1104	17.6169	1085.26	0.016	110	10.2107	223.106	0.013	2100	1.6647	717.193
31	0.011	314	1.1579	857.676	0.023	888	18.5935	605.257	-0.016	1601	10.2254	179.056	0.012	16	1.6784	886.214
32	-0.011	314	1.1587	680.726	0.02	2	18.7646	137.025	0.017	1592	10.2619	85.0651	-0.013	16	1.6937	998.303
33	-0.011	314	1.1701	568.854	-0.019	1061	19.1396	285.039	-0.018	143	10.3697	469.128	0.013	16	1.7223	888.216
34	-0.011	314	1.1844	748.51	0.019	99	19.738	134.037	0.019	162	10.5535	232.084	-0.012	16	1.7362	624.179
35	-0.013	29	1.2027	532.737	-0.02	1257	20.4498	316.185	-0.016	2645	10.6406	376.163	-0.017	1417	1.8009	473.158
36	0.013	29	1.2045	348.812	0.018	1971	21.2621	1169.26	-0.016	660	10.8608	375.19	-0.017	1414	1.8067	726.2
37	-0.015	29	1.2104	274.881	-0.022	414	21.4172	359.096	0.017	1986	11.2167	593.13	-0.013	30	1.8846	713.225
38	0.012	29	1.2108	388.749	-0.021	849	21.5987	376.15	-0.016	1948	11.9535	283.128	0.013	23	1.902	648.2
39	-0.012	1060	1.2114	762.974	0.02	845	21.6347	894.197	-0.019	255	12.791	376.175	-0.014	1060	2.0903	200.972
40	-0.011	29	1.2125	374.818	-0.019	2050	21.8735	390.155	0.017	2172	13.4352	473.214	-0.013	15	2.3006	839.224
41	0.014	29	1.2191	455.96	-0.02	3	22.1818	321.095	-0.017	2978	13.5148	261.034	0.012	15	2.3012	265.054
42	-0.011	29	1.2321	294.818	0.022	134	22.7867	388.197	0.016	167	15.3184	641.234	0.012	15	2.3094	231.09
43	-0.011	1133	1.2811	351.078	-0.024	552	23.217	434.105	-0.016	3058	17.1353	588.138	0.013	733	2.8975	1075.32
44	0.011	45	1.2974	557.11	-0.019	480	23.6945	328.221	0.017	108	17.2521	93.0692	0.012	1177	3.1644	457.938
45	-0.011	45	1.3181	311.065	0.023	1513	23.8034	404.189	0.017	108	17.2537	121.065	-0.013	317	3.6873	337.076
46	0.011	3	1.362	319.158	-0.021	1611	24.2494	300.186	-0.018	2952	17.3816	317.03	0.013	314	4.2178	281.12
47	0.011	40	1.4259	59.0706	0.022	953	24.3001	385.185	-0.018	1226	17.9981	121.077	-0.012	608	4.3601	167.02
48	0.011	38	1.4449	158.081	-0.02	958	24.3063	277.154	0.016	16	18.622	152.041	-0.012	2159	5.8516	607.208
49	-0.014	38	1.4475	205.086	0.019	827	25.5053	199.043	0.02	586	18.7127	373.2	-0.012	2544	6.682	260.021
50	0.011	38	1.462	281.021	0.019	1898	25.653	495.185	-0.016	1672	18.8608	751.188	-0.012	2538	6.8169	865.744
51	0.012	38	1.4686	186.076	-0.019	1623	26.4341	391.183	0.017	94	19.6434	336.191	-0.014	618	7.3166	358.939
52	-0.012	38	1.4686	599.086	-0.021	1433	26.7111	365.183	0.016	17	19.7968	586.16	0.012	1197	9.0278	337.091
53	-0.011	38	1.4687	601.087	-0.021	282	27.4023	730.152	0.019	1743	20.3027	403.158	0.016	1626	10.2206	885.278
54	0.011	38	1.4784	98.0581	0.019	227	27.5556	287.153	0.016	268	20.5915	229.075	-0.013	1800	10.9889	807.238
55	0.013	400	1.7188	811.275	-0.024	198	27.6405	230.111	0.017	438	21.3303	334.138	-0.014	211	11.0932	184.03
56	0.012	1145	1.8091	490.103	0.024	376	28.0583	537.162	0.017	2486	21.9086	462.777	0.013	1300	11.2216	423.07
57	-0.011	58	1.8326	158.078	0.023	2118	28.375	678.167	-0.017	1355	22.1561	195.121	0.013	2184	11.923	531.191
58	-0.012	66	2.0091	170.074	-0.019	1235	28.4979	807.2	0.017	5	24.4742	514.149	-0.012	2381	12.4327	315.07
59	-0.012	1128	2.1427	527.156	0.019	228	28.5536	524.221	-0.018	871	24.4769	324.168	0.013	99	12.7537	214.071
60	0.011	43	2.1964	334.105	0.022	483	28.6034	200.126	0.016	410	25.7235	447.215	-0.012	107	13.2176	501.211
61	0.011	1744	2.2288	589.172	0.019	535	29.7268	656.174	0.023	2235	27.7496	292.172	-0.012	1170	13.6154	347.035
62	0.014	1743	2.2618	430.193	-0.022	1945	30.047	376.221	-0.017	134	28.943	251.165	0.012	1163	13.6682	380.225
63	-0.011	57	2.3044	634.244	0.019	505	30.0969	282.112	-0.016	134	28.9631	437.212	-0.013	1628	13.7915	619.134
64	-0.012	57	2.326	307.102	0.024	1066	31.5318	263.128	-0.016	41	29.2727	338.203	-0.013	1668	13.8499	346.113
65	-0.019	57	2.3264	136.061	-0.023	1885	31.7531	577.284	-0.02	2196	29.5004	491.239	-0.012	24	13.9843	119.033
66	-0.012	120	2.3664	280.129	-0.019	729	34.6573	525.29	0.017	2965	30.0625	448.139	0.014	993	14.1022	174.048
67	-0.012	1814	2.4397	85.0284	-0.02	166	37.7641	466.228	-0.021	3116	31.6624	707.162	-0.013	61	14.9856	487.065
68	-0.011	1499	2.5308	229.154	-0.026	443	39.6153	285.18	-0.02	544	32.5168	241.105	-0.012	337	15.0547	323.134
69	0.011	340	2.6315	494.636	0.019	574	41.4473	507.261	-0.018	774	42.584	267.16	-0.012	2492	15.1994	252.077
70	-0.013	1916	3.2202	218.006	0.02	1908	45.3133	248.171	0.016	791	42.6247	530.247	0.013	8	15.4425	957.11
71	-0.011	182	3.2246	301.034	0.019	309	45.6537	183.138	-0.016	310	45.4035	521.305	-0.012	8	15.4907	410.973
72	0.012	2991	3.4066	314.084	-0.029	401	45.7398	239.12	-0.023	505	46.496	250.216	0.012	1402	15.8346	1101.26
73	0.012	2986	3.4287	305.029	-0.021	451	46.1927	653.262	-0.019	84	47.4884	277.132	0.013	2608	16.1997	821.11
74	0.012	216	3.8277	410.038	-0.02	110	48.1175	277.164	-0.016	2923	49.5415	296.292	-0.012	819	17.0041	230.16
75	-0.011	216	3.8633	111.008	-0.021	453	48.1724	600.289	-0.017	512	50.642	507.327	-0.016	7	17.1464	1158.28
76	0.013	399	3.9734	442.07	-0.023	76	54.4965	324.222	0.016	2216	60.9271	123.1	-0.016	1306	17.4766	973.19
77	0.011	3026	4.2897	234.036	-0.021	501	60.542	423.419	0.016	1098	61.0259	484.075	0.013	1540	17.563	452.196
78	0.011	627	4.4286	629.188	0.022	501	60.5629	378.918	-0.02	1433	61.0411	607.86	0.014	387	17.8206	1169.26
79	-0.011	1277	4.7656	188.092	-0.032	501	60.574	242.943	0.017	81	61.0532	319.976	-0.012	32	17.9385	86.0672
80	0.013	1269	4.7965	192.045	-0.019	280	61.0333	481.852	0.02	1435	61.0598	219.952	-0.012	925	18.2563	436.019
81	-0.011	601	4.8248	380.046	0.019	2092	61.3516	196.878	0.016	65	61.0997	904.644	0.016	2120	18.7398	740.168
82	0.011	1234	4.8768	184.05					-0.016	65	61.101	802.649	-0.012	174	19.1135	391.124
83	-0.013	1235	4.9049	210.037					0.016	65	61.1107	666.713	0.014	6	19.2017	445.207
84	0.012	2693	5.2699	73.0649					-0.016	6	61.1646	540.738	-0.012	97	19.4388	120.05
85	0.012	392	5.5724	243.17					-0.017	610	61.7093	170.915	0.015	2487	19.66	1019.17
86	0.014	496	6.0687	204.135									-0.012	583	19.7173	471.205
87	0.012	613	7.1059	185.041									0.013	2375	19.8261	787.188
88	0.016	2433	9.2589	254.981									-0.013	2154	20.1807	1055.24
89	-0.012	2911	9.39	341.036									-0.012	853	20.6037	266.073
90	-0.014	2163	9.7703	262.147									0.014	9	20.6824	666.122
91	-0.014	2167	9.7721	170.081									-0.014	279	21.4845	292.015
92	-0.013	3054	9.8083	133.061									-0.012	210	21.538	560.241
93	0.011	1879	10.5237	365.017									0.012	159	22.3999	605.127
94	-0.013	1868	10.525	226.155									-0.013	159	22.5015	490.197
95	-0.011	171	10.5309	396.053									-0.013	1782	22.5016	252.051
96	0.012	171	10.5361	198.028									0.012	274	22.7833	442.061
97	0.011	1876	10.5745	235.062									-0.012	81	23.7459	470.114
98	-0.011	2399	10.6035	360.121									0.013	197	23.8585	336.102
99	-0.011	2396	10.6101	146.041									0.012	2134	23.9306	552.188
100	-0.012	423	10.7817	227.067									-0.012	451	24.1265	671.264
101	-0.011	1508	10.8447	334.61									-0.012	2670	24.6643	643.193
102	0.013	2485	11.0336	218.158									-0.013	2669	24.6711	543.127
103	-0.011	606	11.2337	195.077									0.017	2364	24.691	898.832
104	0.015	2327	11.3612	481.239									0.015	1740	25.4357	839.806
105	0.013	2256	11.5081	359.192									-0.013	362	25.7764	350.159
106	0.012	1445	11.7127	814.296									-0.014	362	25.7861	771.159
107	0.012	2443	11.7805	244.166									-0.013	49	26.3849	93.0312
108	0.013	837	11.8075	482.107									0.012	266	26.6435	690.247
109	-0.014	296	11.897	140.036									-0.015	242	27.3186	472.207
110	-0.011	2618	12.0288	571.154									-0.012	1963	27.5587	568.223
111	0.013	863	12.0535	593.008									-0.013	1115	27.7257	481.266
112	0.011	2291	12.0622	250.118									0.012	100	28.8429	464.221
113	-0.011	2299	12.0792	637.154									0.012	1697	29.7187	527.251
114	0.015	2297	12.0792	697.275									0.012	306	29.804	807.214
115	-0.013	271	12.0872	390.111									0.013	394	30.1375	832.184
116	0.011	2842	12.1517	289.05									0.016	2645	30.1702	994.47
117	0.016	476	12.5534	189.045									-0.012	2702	30.418	451.101
118	-0.011	2522	12.6589	272.161									-0.013	276	31.5956	313.074
119	-0.012	2905	12.6792	197.124									-0.013	372	31.8972	560.229
120	-0.013	2923	13.1197	540.126									0.013	523	39.5751	354.133
121	0.011	289	13.245	159.084									-0.015	641	40.2873	577.287
122	0.011	2362	13.2523	211.106									-0.014	641	40.3052	301.165
123	0.013	2139	13.3254	157.016									0.012	109	56.0551	652.459
124	0.011	2139	13.3554	74.0585									-0.014	2782	61.0203	409.839
125	-0.014	1798	13.442	195.029									0.013	225	61.0661	337.87
126	0.011	156	13.4685	407.151									0.013	42	61.0753	419.877
127	0.013	409	13.515	374.128									0.012	42	61.0774	1026.62
128	0.012	99	13.5736	314.135									0.013	1067	61.0848	816.655
129	-0.011	1568	13.5919	261.03									0.018	42	61.0885	958.647
130	-0.012	99	13.5965	202.089									0.015	42	61.0886	914.645
131	-0.012	99	13.603	117.039									0.013	42	61.0917	1153.57
132	-0.012	167	13.8279	128.107									0.013	42	61.0954	1002.62
133	-0.013	34	14.1649	616.111									-0.013	1071	61.119	492.776
134	0.011	34	14.1704	599.133
135	-0.011	34	14.1914	778.171
136	0.011	34	14.1999	347.131
137	-0.015	307	14.2656	447.058
138	0.014	1840	14.3601	257.155
139	0.011	87	14.4457	181.051
140	-0.011	1689	14.5995	229.146
141	0.011	175	14.6173	186.17
142	0.012	1990	14.7491	419.182
143	-0.013	1481	14.9345	347.193
144	0.011	2708	15.0358	72.0808
145	-0.014	2709	15.0709	146.116
146	0.012	42	15.3004	607.272
147	-0.011	42	15.3036	458.145
148	-0.011	1576	15.5067	401.082
149	-0.012	102	15.5347	372.035
150	0.014	95	15.9046	112.554
151	0.013	2132	16.0404	186.17
152	0.013	2456	16.0573	389.072
153	0.011	50	16.1547	289.038
154	0.015	50	16.1923	440.127
155	-0.013	385	16.2027	415.218
156	0.011	385	16.2171	884.211
157	-0.011	5	16.2574	332.206
158	0.012	2746	16.4742	530.152
159	0.012	406	16.5008	656.323
160	0.016	406	16.5026	658.324
161	-0.014	1064	16.535	326.207
162	0.017	1062	16.5476	255.088
163	-0.011	1062	16.5724	187.108
164	0.011	520	16.6501	221.012
165	-0.013	520	16.6727	511.141
166	-0.016	268	16.8811	431.068
167	-0.011	2582	16.9044	185.165
168	0.011	158	17.1211	299.012
169	-0.015	431	17.3204	130.159
170	0.014	90	17.4296	173.006
171	-0.015	2687	17.9345	332.184
172	0.011	71	18.1987	170.026
173	0.012	71	18.2106	321.037
174	-0.013	71	18.2194	117.019
175	-0.015	261	18.2809	360.212
176	0.013	261	18.3016	323.075
177	-0.015	2235	18.3056	393.248
178	0.011	261	18.317	869.22
179	0.013	2112	18.3882	155.07
180	-0.017	54	18.4717	620.196
181	0.013	434	18.5381	884.212
182	-0.014	607	18.6692	688.144
183	-0.011	287	19.2994	225.087
184	0.011	63	19.3713	484.156
185	0.012	3135	19.4419	161.094
186	-0.012	1593	19.7571	171.155
187	-0.012	930	19.8404	309.043
188	-0.011	2071	20.129	436.249
189	-0.013	196	20.6835	397.14
190	0.011	196	20.7059	261.174
191	-0.011	1161	20.9736	1071.28
192	0.011	1175	21.0379	605.157
193	0.011	356	21.3267	345.212
194	-0.012	1893	21.6728	745.28
195	0.015	209	21.7923	614.254
196	-0.013	473	21.8563	213.16
197	0.013	2968	21.9236	542.226
198	-0.011	24	22.1147	151.043
199	-0.011	24	22.1147	313.068
200	0.011	2028	22.5264	202.111
201	0.011	344	22.7664	412.199
202	-0.012	984	23.0777	177.02
203	0.016	990	23.1065	187.146
204	0.011	114	23.1616	391.119
205	0.011	114	23.17	206.081
206	0.014	237	23.7956	438.235
207	0.013	558	24.5303	244.023
208	-0.011	2534	24.5624	546.159
209	0.011	335	24.6074	438.216
210	-0.014	335	24.6146	589.151
211	0.012	591	24.7433	299.108
212	0.012	1748	24.8863	396.626
213	-0.016	270	24.9858	459.275
214	0.011	2730	25.0548	636.258
215	0.014	3058	25.1416	599.206
216	-0.015	2529	25.171	160.131
217	-0.014	334	25.1924	637.157
218	0.011	334	25.2086	210.109
219	-0.012	379	25.2649	235.138
220	-0.014	2671	25.2728	159.093
221	0.011	1630	25.3907	324.614
222	0.015	116	25.4004	667.195
223	0.015	366	25.4705	355.037
224	0.011	366	25.4946	647.154
225	0.013	366	25.5095	556.243
226	0.013	1672	26.0345	439.589
227	0.012	36	26.1231	182.055
228	0.014	31	26.155	115.057
229	-0.012	31	26.1574	216.028
230	-0.012	100	26.4239	458.105
231	0.014	142	26.4496	385.066
232	0.015	207	26.5586	583.191
233	0.011	327	26.6328	389.121
234	0.012	327	26.6544	552.179
235	-0.011	2369	26.7424	402.191
236	-0.012	214	26.7982	504.086
237	-0.01	2022	26.8231	177.092
238	-0.011	413	26.9947	405.207
239	0.011	413	26.9966	806.198
240	0.013	173	27.0569	342.104
241	0.012	173	27.0683	359.106
242	0.016	757	27.1552	398.224
243	-0.011	517	27.2772	1098.29
244	-0.013	1130	27.4983	473.198
245	-0.013	286	27.5511	302.145
246	0.011	2309	27.635	195.095
247	0.011	1980	27.856	541.216
248	-0.018	543	27.8991	613.34
249	-0.014	290	27.9973	565.224
250	-0.011	1043	28.2811	529.255
251	-0.012	505	28.6845	419.185
252	-0.011	548	28.8872	503.146
253	-0.011	1825	29.0024	160.133
254	0.012	178	29.163	321.583
255	0.012	2606	29.2937	514.15
256	0.015	357	29.3152	397.216
257	0.011	154	29.4623	334.064
258	0.013	450	29.5316	227.075
259	0.011	1910	29.8375	332.192
260	-0.016	181	29.8568	234.164
261	-0.014	753	30.0862	745.415
262	-0.011	603	30.1733	833.193
263	0.011	603	30.1804	835.185
264	0.013	654	30.4407	191.132
265	0.012	920	30.7524	479.282
266	-0.011	562	30.7933	274.218
267	-0.011	1827	32.1513	359.14
268	0.013	162	32.1566	164.043
269	0.011	830	32.731	663.177
270	-0.014	3067	33.6349	603.14
271	-0.014	742	33.7334	955.265
272	-0.012	1	33.7792	305.057
273	-0.011	875	33.7934	277.543
274	-0.011	145	34.2274	340.605
275	-0.017	19	36.5167	242.069
276	0.016	19	36.5193	178.057
277	-0.012	506	37.7304	307.081
278	0.011	64	38.7261	163.148
279	0.011	834	38.8676	461.226
280	-0.013	2698	40.0467	353.229
281	0.014	475	40.4626	239.125
282	-0.012	133	41.531	326.05
283	0.012	101	42.658	335.079
284	0.011	101	42.658	648.172
285	-0.012	644	42.7832	419.238
286	0.013	199	43.9355	377.224
287	0.011	199	43.9601	360.242
288	0.011	6	44.7082	431.262
289	-0.013	41	44.7871	237.177
290	0.015	7	44.9768	107.046
291	-0.013	74	45.2943	272.17
292	0.013	72	45.7481	609.361
293	0.017	1706	45.9882	656.288
294	-0.011	135	46.0163	352.213
295	-0.011	135	46.0194	677.487
296	-0.012	273	46.1435	703.485
297	-0.012	420	46.2127	748.525
298	-0.013	330	46.5497	462.283
299	0.016	343	46.6866	408.186
300	0.011	288	47.6182	294.211
301	-0.013	440	47.701	210.194
302	-0.011	2546	48.0561	377.267
303	0.012	129	48.4006	165.091
304	-0.012	2591	49.4904	316.285
305	-0.011	224	49.834	262.188
306	-0.011	2614	50.4991	651.388
307	0.013	477	50.5302	635.435
308	0.012	539	50.6331	467.205
309	-0.012	3039	50.6456	768.514
310	-0.012	349	51.1268	237.222
311	-0.017	1658	51.5815	408.368
312	0.014	1661	51.5871	575.414
313	-0.011	169	51.6545	468.388
314	0.011	451	51.8006	280.262
315	-0.013	792	51.9152	488.366
316	0.012	62	52.2652	271.283
317	-0.012	3053	52.4459	301.294
318	-0.015	1633	52.615	311.258
319	-0.011	936	53.2123	249.219
320	-0.011	203	53.2522	295.264
321	-0.015	203	53.261	354.267
322	-0.02	372	53.3693	414.324
323	-0.014	436	53.4068	501.376
324	-0.011	436	53.4183	545.403
325	0.011	249	53.7914	60.0462
326	0.013	172	53.8621	567.435
327	0.015	683	54.1362	597.388
328	0.015	3163	54.142	394.32
329	-0.013	124	54.4747	272.272
330	0.012	124	54.4907	407.326
331	-0.014	221	55.013	442.36
332	0.011	37	55.157	83.0851
333	-0.011	37	55.1595	97.1003
334	-0.011	37	55.1596	256.273
335	-0.015	675	55.2285	379.286
336	-0.012	1546	55.538	312.321
337	0.013	1191	55.8679	325.328
338	-0.012	758	56.2191	659.504
339	0.011	233	56.5793	457.283
340	0.013	2179	56.6859	305.276
341	0.011	639	57.5595	437.361
342	-0.011	137	57.5944	1153.12
343	0.013	1719	57.6289	436.363
344	0.011	493	57.9864	551.504
345	-0.013	493	58.0807	580.498
346	-0.014	331	59.1661	547.467
347	-0.013	964	60.8798	455.958
348	-0.011	1371	60.9997	227.906
349	-0.016	1319	61.0211	210.93
350	0.014	1326	61.0238	296.978
351	0.011	482	61.1303	95.0123
352	0.011	484	61.4672	267.001
