# Supplementary material for: A Metabolomic Approach to the Study of Wine Micro-Oxygenation
Source: PLoS One. 2012 May 25;7(5):e37783. doi: 10.1371/journal.pone.0037783 (PMC3360592; doi:10.1371/journal.pone.0037783)
Supplement: Table S4 — Oxygen level candidate biomarkers. In yellow are marked diagnostic ions of the identified candidates. (XLS) [file pone.0037783.s008.xls]

## Sheet: S4 Oxygen candidates biomarkers
Table S4
	pre-MLF ESI+			post-MLF ESI+			post-MLF ESI-
#	Camera group	rt	m/z	Camera group	rt	m/z	Camera group	rt	m/z
1	656	1.0283	129.124	29	1.1041	810.332	47	1.0645	646.852
2	39	1.0767	398.9	29	1.1054	900.787	47	1.0645	631.876
3	39	1.083	401.887	29	1.1084	774.755	47	1.0645	502.914
4	39	1.083	416.879	29	1.1385	764.718	47	1.0665	387.936
5	39	1.0835	353.893	340	1.1518	507.774	47	1.074	615.904
6	39	1.0846	474.817	1424	1.1545	465.81	47	1.085	875.804
7	39	1.0882	154.968	80	1.1634	1153.34	47	1.0863	1006.77
8	39	1.0882	612.864	80	1.1638	830.544	47	1.0872	434.849
9	39	1.0939	354.891	80	1.1638	874.559	47	1.0913	732.887
10	39	1.0974	530.85	31	1.1962	624.663	47	1.0975	878.776
11	39	1.099	770.786	31	1.2346	455.955	47	1.099	245.958
12	39	1.0996	66.0192	31	1.2386	212.852	47	1.1006	442.856
13	39	1.0996	785.776	992	1.7016	93.055	47	1.111	1022.75
14	39	1.103	369.867	43	2.2047	682.168	47	1.1177	1106.8
15	39	1.1046	816.753	48	2.2949	245.111	47	1.12	653.775
16	39	1.1068	607.849	164	2.4895	167.037	47	1.12	539.798
17	39	1.1078	676.784	2839	2.5518	277.009	186	1.1293	417.825
18	39	1.1099	498.813	2154	3.8389	228.036	186	1.1297	300.849
19	39	1.1118	545.832	426	3.8762	427.042	186	1.1297	285.873
20	39	1.116	537.844	1890	3.9727	162.059	1918	1.1322	658.754
21	39	1.1189	473.821	643	4.4583	288.204	186	1.1345	525.775
22	39	1.1192	696.816	2616	4.5508	207.968	186	1.1347	475.792
23	39	1.1193	743.763	2348	5.187	86.0966	186	1.1394	136.944
24	39	1.1269	441.844	373	6.4189	375.23	186	1.1429	837.65
25	39	1.1347	547.816	245	9.096	127.04	186	1.1433	357.819
26	39	1.137	419.849	245	9.096	171.029	186	1.1502	675.728
27	39	1.137	546.801	245	9.096	172.031	186	1.1513	725.701
28	39	1.1405	463.782	245	9.0981	153.019	186	1.1523	165.963
29	39	1.1415	623.835	1763	10.4441	326.182	186	1.1551	512.778
30	2466	1.1433	668.755	440	11.3104	173.099	186	1.1602	839.636
31	2466	1.1475	624.751	377	13.3668	412.168	186	1.1618	499.76
32	314	1.1483	509.818	66	13.9866	389.086	186	1.1619	789.646
33	314	1.1496	448.805	28	15.4527	488.054	186	1.162	590.745
34	314	1.1507	349.844	1796	15.7594	382.177	186	1.1622	775.669
35	314	1.1593	375.846	2563	16.3403	529.16	186	1.1626	452.761
36	314	1.1626	236.909	730	16.6093	673.091	186	1.1633	909.625
37	314	1.1661	436.838	1899	16.7405	230.158	186	1.1635	688.648
38	314	1.1708	492.765	909	17.2123	423.259	186	1.1643	596.714
39	314	1.1712	534.751	2847	17.8063	472.259	1919	1.1645	914.619
40	314	1.1848	864.634	1323	18.2622	583.065	186	1.1655	825.628
41	29	1.2045	348.812	1323	18.2697	599.034	325	1.1712	471.796
42	29	1.2104	274.881	1325	18.2756	577.135	2444	1.1716	566.71
43	29	1.2104	544.731	2553	18.9527	473.123	2455	1.1724	1195.45
44	1054	1.215	250.988	256	19.1417	225.089	173	1.1802	1034.53
45	29	1.2167	560.645	1007	19.4423	379.102	173	1.1806	1039.43
46	29	1.233	124.94	2360	19.6869	288.19	173	1.1828	754.612
47	1132	1.2782	253.998	107	20.405	645.816	173	1.1843	1239.76
48	1132	1.2794	175.115	343	20.695	394.196	173	1.1848	1210.05
49	1134	1.3106	342.122	522	20.8498	605.162	173	1.187	592.711
50	45	1.3154	275.129	1501	20.927	267.14	173	1.1916	486.753
51	3	1.3413	130.055	1506	21.0022	244.173	173	1.197	818.579
52	3	1.3625	260.119	111	21.2238	156.041	173	1.2052	1257.47
53	38	1.4459	249.07	128	21.5704	505.132	173	1.2062	1272.41
54	38	1.447	474.18	2190	21.8157	479.244	173	1.2062	1126.47
55	1090	1.4484	74.0586	2185	21.8373	284.176	173	1.2062	1044.51
56	38	1.4485	383.083	1917	22.3592	362.205	173	1.2062	256.92
57	1092	1.456	208.078	103	22.4833	337.091	173	1.2074	966.526
58	1090	1.461	96.0432	259	24.0729	531.113	173	1.2076	1183.46
59	38	1.4686	186.076	870	24.3417	549.103	173	1.213	1185.45
60	38	1.4687	601.087	1845	24.8339	564.213	173	1.2133	676.662
61	38	1.4784	694.197	517	24.8416	502.313	173	1.2135	1200.45
62	38	1.4974	312.075	195	24.9017	360.219	173	1.2137	1194.35
63	76	1.5214	82.064	381	25.6808	469.138	173	1.2137	1118.46
64	76	1.5234	224.063	18	26.0772	235.108	173	1.2137	1092.46
65	1425	1.5543	678.197	18	26.0772	253.117	173	1.2162	1074.47
66	1035	1.6699	153.075	59	26.4758	252.095	1501	1.2186	1130.46
67	2721	1.724	705.192	2164	26.7979	324.2	113	1.2188	722.661
68	400	1.747	649.217	451	27.0241	213.16	113	1.2191	928.539
69	1144	1.7743	534.157	118	27.1786	212.117	113	1.2192	1010.52
70	1149	1.8001	619.203	295	28.1658	331.155	113	1.2211	1138.48
71	1145	1.8091	490.103	126	28.8188	504.19	1525	1.2228	934.559
72	58	1.8326	158.078	126	28.8193	503.186	113	1.2359	640.699
73	1215	1.843	240.028	126	28.8205	488.219	1504	1.238	789.024
74	146	1.9248	381.079	134	28.9631	437.212	1521	1.2417	164.991
75	1259	1.993	505.172	247	29.7237	95.0494	1500	1.2511	350.82
76	66	2.0002	206.101	1967	30.0633	632.174	1516	1.2543	216.093
77	66	2.0038	212.101	725	35.6365	192.135	1500	1.2698	283.059
78	66	2.0041	172.087	443	38.6982	226.178	87	1.2863	751.027
79	2206	2.1154	180.07	684	44.6116	331.189	1385	1.288	128.992
80	2203	2.1282	543.129	487	56.6214	319.257	87	1.302	113.019
81	1128	2.1427	527.156	1727	59.6538	171.04	87	1.3036	199.966
82	43	2.2023	276.124	54	60.4437	792.604	87	1.3096	71.011
83	2343	2.2163	622.256	1096	61.0015	460.875	33	1.3213	170.994
84	1731	2.2295	82.0608	1261	61.1093	415.945	33	1.322	133.012
85	1732	2.245	156.081				1033	1.3222	130.008
86	139	2.2492	134.067				33	1.3241	413.079
87	1734	2.2494	663.105				33	1.3461	371.08
88	1739	2.255	115.04				33	1.3528	355.087
89	57	2.3	499.256				33	1.355	195.048
90	57	2.3015	603.303				1036	1.3573	57.021
91	57	2.3047	130.085				1032	1.3648	643.129
92	57	2.3047	282.1				1032	1.3655	125.991
93	57	2.3137	512.187				1032	1.3661	587.15
94	57	2.3343	308.094				1032	1.3661	382.092
95	120	2.3431	172.059				1032	1.3661	338.067
96	120	2.3431	179.048				1032	1.3661	124.99
97	226	2.4492	287.992				1032	1.3661	80.9632
98	226	2.4502	271.012				1032	1.3678	363.056
99	2504	2.6052	486.14				1032	1.3749	200.895
100	340	2.6347	514.12				1032	1.3782	844.247
101	1784	2.6626	376.101				1032	1.3834	321.029
102	551	2.8448	173.053				79	1.4131	629.158
103	1912	3.2196	435.006				79	1.4157	942.203
104	182	3.2352	68.9973				1342	1.4315	687.115
105	1924	3.2362	433.978				1342	1.4379	686.116
106	2986	3.4287	305.029				1342	1.4424	685.113
107	2989	3.4365	308.091				1343	1.4537	1246.26
108	789	3.5124	527.158				12	1.4749	2239.51
109	354	3.6176	528.079				12	1.4935	104.01
110	354	3.6233	720.106				12	1.519	1462.37
111	354	3.6297	322.97				1547	1.5342	925.206
112	354	3.6514	691.162				1546	1.5627	210.979
113	354	3.6853	291.019				41	1.62	1061.24
114	3082	3.7866	457.038				41	1.6488	1326.4
115	3081	3.8192	389.036				2100	1.6647	717.193
116	2039	3.8496	391.992				2101	1.6655	610.193
117	1676	4.0169	162.059				226	1.6705	611.188
118	1678	4.0379	502.097				16	1.6814	445.055
119	731	4.0975	279.018				16	1.6879	820.271
120	3178	4.137	84.0444				16	1.6991	1163.4
121	616	4.1904	464.181				16	1.7001	1511.47
122	616	4.1906	110.043				16	1.7096	489.141
123	3141	4.4305	660.12				16	1.7149	324.091
124	223	4.6759	156.981				16	1.7306	563.075
125	223	4.6768	307.983				30	1.8333	857.232
126	223	4.679	259.03				30	1.838	571.12
127	67	4.7129	249.065				30	1.8612	764.185
128	1271	4.784	55.018				1012	1.8828	644.646
129	61	4.867	349.094				959	1.8931	660.171
130	61	4.8727	366.066				962	1.9004	490.079
131	2869	4.9586	227.034				23	1.9105	599.164
132	386	4.9639	84.0443				23	1.9138	991.308
133	2757	5.1115	321.034				23	1.9232	1010.31
134	472	5.1953	233.035				23	1.9279	1182.36
135	472	5.2366	360.137				23	1.9283	1181.37
136	788	5.3405	159.056				23	1.9314	1368.45
137	56	5.3865	195.112				949	1.9415	1165.39
138	1533	5.7419	200.041				90	2.0117	421.058
139	92	5.7521	232.088				40	2.0461	1258.38
140	628	5.8675	352.037				154	2.1186	778.168
141	628	5.8749	330.166				1735	2.1411	325.026
142	722	7.2238	424.101				1134	2.2308	364.057
143	2912	9.3952	180.061				1130	2.2353	1013.29
144	1772	9.4729	731.345				48	2.2671	592.177
145	1770	9.5386	328.024				48	2.2677	140.996
146	769	9.6548	181.047				895	2.2795	321.068
147	242	9.7161	176.074				15	2.295	358.027
148	519	10.292	253.118				15	2.2981	956.279
149	238	10.3916	402.089				15	2.3047	1278.38
150	705	10.4035	199.137				15	2.3094	1107.34
151	441	10.4805	252.074				15	2.3094	231.09
152	441	10.4853	759.214				15	2.3098	397.097
153	171	10.4952	289.08				15	2.3098	338.08
154	171	10.5245	397.032				15	2.3306	865.743
155	171	10.5378	414.02				1464	2.4075	130.022
156	171	10.5391	413.025				1772	2.78	347.039
157	171	10.551	382.062				1770	2.8107	320.018
158	1876	10.5745	235.062				1185	3.1567	331.945
159	2398	10.5926	306.028				1656	3.4714	571.118
160	115	10.6959	275.11				1272	3.7581	704.196
161	1510	10.8273	181.05				1280	3.775	388.052
162	1509	10.8775	615.095				65	3.7767	389.053
163	765	10.8892	327.068				1279	3.7824	332.953
164	180	10.9705	135.066				64	4.2927	608.2
165	180	10.9741	390.104				1267	4.2936	673.18
166	2491	11.0646	269.11				1265	4.3164	991.23
167	563	11.1918	518.131				1266	4.3343	385.022
168	170	11.284	529.655				163	4.6122	118.021
169	136	11.4203	633.132				163	4.6496	74.0299
170	2265	11.5	567.313				1441	4.7741	1409.42
171	837	11.8044	483.108				2618	5.1919	1207.37
172	296	11.897	140.036				544	5.2254	130.086
173	1830	11.9944	202.016				129	5.2745	259.116
174	2624	12.053	283.127				129	5.2749	263.121
175	2299	12.0792	697.275				652	5.8215	133.054
176	2294	12.0936	143.117				2163	5.8813	625.183
177	241	12.1935	212.09				239	5.9258	723.221
178	2160	12.2546	94.0635				368	6.2628	603.177
179	492	12.4697	517.116				247	6.4423	237.006
180	2907	12.7087	134.033				2533	6.7936	57.0321
181	401	12.7427	315.15				391	8.7558	360.1
182	274	12.7994	335.13				53	9.0646	392.96
183	678	13.0552	143.113				2062	9.1644	321.076
184	678	13.0555	181.049				2067	9.2293	811.272
185	3090	13.0834	359.22				153	9.417	348.049
186	2917	13.1179	150.058				1727	9.4507	907.187
187	85	13.2013	241.991				460	9.6576	666.217
188	85	13.2094	348.088				179	9.8381	690.085
189	236	13.3473	101.062				179	9.84	689.082
190	2186	13.3901	213.158				165	9.9306	676.09
191	2185	13.3973	203.023				1815	9.9614	585.13
192	1798	13.442	195.029				2905	10.1068	729.335
193	156	13.4685	407.151				1615	10.189	856.267
194	156	13.4979	212.071				1612	10.2068	844.268
195	409	13.5346	453.124				204	10.3735	1357.35
196	561	13.5608	388.174				14	10.4937	592.106
197	1569	13.6008	259.996				888	10.5003	590.095
198	1570	13.6117	190.078				315	10.5771	763.216
199	3111	13.6389	140.01				268	10.9015	1059.33
200	3113	13.6412	231.036				2041	11.0696	444.133
201	1982	13.7253	112.058				211	11.0813	332.076
202	999	14.0117	364.112				2043	11.0872	899.294
203	18	14.0746	286.17				2040	11.102	195.065
204	18	14.0762	207.079				127	11.395	811.269
205	218	14.1137	390.164				2337	11.499	504.203
206	34	14.1704	599.133				1291	11.647	444.994
207	34	14.1854	148.033				1295	11.6609	715.22
208	34	14.1885	573.635				704	11.702	379.086
209	511	14.2345	310.129				1559	11.738	360.14
210	307	14.297	224.113				120	11.7625	162.048
211	1844	14.3177	367.132				229	11.8747	270.025
212	1506	14.4144	498.076				2113	11.8752	225.033
213	1502	14.4169	513.04				2186	11.961	695.262
214	87	14.4528	197.038				86	12.0236	705.079
215	1985	14.7998	316.184				1378	12.0266	723.09
216	2243	14.8093	371.19				1380	12.0475	396.137
217	264	14.8154	157.012				232	12.0984	1151.25
218	264	14.8318	495.208				2198	12.3042	450.169
219	47	14.8909	596.149				248	12.3285	316.137
220	81	14.9734	622.16				248	12.3286	495.115
221	2707	15.0214	300.192				2380	12.4353	174.019
222	924	15.0897	484.252				635	12.4897	441.16
223	42	15.2988	414.086				488	12.6172	687.075
224	42	15.303	125.059				2398	12.8307	358.069
225	42	15.3109	152.034				2401	12.8524	330.145
226	328	15.4073	214.168				131	12.8981	84.0189
227	1935	15.476	461.105				131	12.9072	978.152
228	661	15.6469	367.988				131	12.9083	537.176
229	28	15.6912	118.03				131	12.9271	1440.32
230	435	15.8144	382.183				1975	12.947	535.167
231	95	15.8926	631.236				2361	13.0193	360.173
232	2129	16.0053	199.078				485	13.0465	171.011
233	2129	16.0271	183.111				2814	13.0782	335.132
234	313	16.1014	451.032				107	13.2047	591.102
235	50	16.1419	259.011				1476	13.2145	283.048
236	50	16.1547	289.038				1475	13.2293	635.145
237	385	16.2027	415.218				1827	13.2682	374.149
238	5	16.2449	328.536				312	13.3376	516.182
239	5	16.2549	620.125				1365	13.4278	114.009
240	901	16.2729	145.061				2836	13.5993	977.151
241	1562	16.3546	147.07				1169	13.6138	360.964
242	406	16.5026	658.324				51	13.6366	522.017
243	406	16.5075	249.121				1163	13.6724	389.107
244	2745	16.5088	223.061				511	13.8555	895.165
245	406	16.518	268.108				865	13.8624	600.128
246	30	16.5611	385.118				11	13.8838	693.097
247	30	16.5633	384.114				11	13.8946	692.135
248	30	16.5647	252.072				24	13.9583	144.044
249	1062	16.5724	187.108				24	13.9886	548.136
250	652	16.607	162.073				24	13.9895	744.181
251	3018	16.6428	467.242				999	14.027	1170.26
252	520	16.6501	221.012				995	14.0488	863.682
253	520	16.6532	91.0546				139	14.1593	467.116
254	2880	16.7702	154.086				1644	14.2136	977.154
255	1680	16.8152	580.153				1953	14.4556	563.164
256	128	16.8271	577.261				1720	14.5954	301.093
257	128	16.8388	324.106				581	14.6075	601.169
258	2581	16.9082	182.082				948	14.7262	752.138
259	2435	16.9448	254.101				22	14.753	423.072
260	2437	17.0075	611.14				944	14.7668	760.131
261	158	17.1049	362.073				519	14.9115	339.026
262	158	17.1061	215.022				1256	14.9803	624.599
263	158	17.1066	407.064				1253	14.9856	539.985
264	158	17.1085	363.018				61	14.9875	490.068
265	158	17.1228	600.02				1257	15.0141	717.169
266	2215	17.2382	346.106				333	15.1552	395.151
267	4	17.2746	410.093				2493	15.1605	768.127
268	90	17.4238	485.043				2492	15.2027	251.065
269	1525	17.425	305.981				271	15.2348	467.16
270	90	17.4296	173.006				271	15.2567	422.132
271	2095	17.5449	889.195				2739	15.4175	177.019
272	2625	17.6313	472.754				8	15.4414	410.003
273	363	17.6469	324.11				8	15.4498	990.069
274	71	18.1963	148.048				8	15.4907	410.973
275	2226	18.2641	296.162				436	15.552	794.151
276	2226	18.269	285.054				508	15.6955	1263.89
277	2228	18.2705	245.04				82	15.7271	653.265
278	2236	18.2876	706.22				82	15.7326	652.252
279	2229	18.3074	541.113				82	15.7446	979.369
280	1187	18.4504	1171.28				82	15.759	581.282
281	54	18.4514	508.235				2622	15.791	477.161
282	54	18.4533	287.023				92	15.8457	1169.24
283	54	18.4565	427.101				121	15.886	492.02
284	54	18.4717	620.196				1563	15.9169	671.071
285	54	18.4849	463.139				21	16.102	616.109
286	54	18.4988	269.07				2046	16.1433	193.05
287	157	18.6173	237.081				2045	16.1691	365.14
288	21	18.6865	605.161				44	16.2986	691.1
289	2978	18.951	171.156				206	16.3472	744.148
290	2702	18.9985	286.035				2024	16.3547	1708.48
291	391	19.0253	197.128				146	16.3923	655.078
292	193	19.1436	301.03				324	16.5946	672.077
293	2353	19.2524	123.045				324	16.595	671.072
294	287	19.2868	378.2				1499	16.692	718.263
295	1249	19.3508	134.08				1581	16.8626	314.171
296	1251	19.3621	172.058				126	16.8645	284.023
297	63	19.3715	242.079				126	16.8756	612.993
298	63	19.3813	500.124				1576	16.8836	720.154
299	48	19.4509	144.077				1576	16.8888	720.654
300	48	19.4564	324.104				126	16.8946	1265.22
301	2760	19.5827	296.168				126	16.8997	609.125
302	1725	19.6563	318.119				818	16.9143	945.161
303	106	19.7288	400.199				823	16.9335	315.07
304	930	19.8404	309.043				2216	17.066	182.017
305	2121	20.0181	505.103				1989	17.096	505.151
306	232	20.0647	741.178				7	17.1213	1264.27
307	590	20.1654	181.045				7	17.134	451.114
308	337	20.4608	487.117				2589	17.2045	344.985
309	533	20.5199	347.126				2168	17.3376	657.093
310	304	20.5554	662.217				1306	17.4653	1086.25
311	304	20.5571	454.115				1206	17.7268	728.151
312	188	20.7696	646.155				56	17.7319	796.165
313	188	20.7699	648.156				1214	17.7383	782.134
314	1938	20.8152	387.262				56	17.7452	369.18
315	1157	20.8969	327.199				1212	17.7624	451.172
316	1167	20.9335	243.161				32	17.9298	132.077
317	51	20.9891	465.102				931	18.2016	542.117
318	118	21.1392	333.093				18	18.245	868.209
319	118	21.1525	455.134				911	18.2748	434.999
320	2060	21.379	230.078				914	18.2766	737.134
321	220	21.3949	155.034				1758	18.3215	879.174
322	220	21.4057	192.985				2251	18.3941	690.161
323	84	21.6096	189.127				1325	18.5072	611.151
324	1889	21.6555	169.05				73	18.5126	324.154
325	174	21.6647	506.134				2	18.5276	308.094
326	1888	21.7073	465.177				2	18.5284	595.141
327	473	21.8348	330.234				2	18.5761	1086.26
328	244	22.0088	475.1				2123	18.732	1678.8
329	1023	22.1314	317.035				2343	18.8061	641.096
330	24	22.1407	392.215				287	18.8144	161.08
331	1024	22.1414	356.029				287	18.8371	462.131
332	1023	22.1459	316.045				2342	18.8537	534.121
333	1024	22.1471	180.029				607	18.8756	1071.25
334	94	22.2727	207.136				2147	19.0688	790.14
335	370	22.3672	541.225				235	19.0791	1573.53
336	2025	22.5751	448.186				667	19.084	864.687
337	361	22.8132	420.126				481	19.1854	579.14
338	361	22.8323	769.194				6	19.2636	368.165
339	983	23.01	520.117				2642	19.3717	182.079
340	987	23.0376	268.046				1425	19.4016	116.049
341	984	23.0777	177.02				1454	19.5605	973.166
342	982	23.0809	330.223				103	19.5667	327.064
343	988	23.0814	103.054				2487	19.66	1019.17
344	994	23.0873	371.084				10	19.7692	584.173
345	995	23.1012	418.091				10	19.7696	742.181
346	982	23.1092	489.101				300	19.8138	443.03
347	982	23.1129	403.084				2079	20.0539	665.134
348	201	23.1162	172.034				238	20.1995	867.203
349	1623	23.1483	328.033				1420	20.2528	471.137
350	1618	23.1502	346.058				1422	20.2639	1259.73
351	1622	23.1601	300.07				2314	20.3659	241.118
352	1780	23.234	113.061				278	20.3708	440.111
353	1779	23.259	279.165				278	20.3801	344.183
354	588	23.5527	404.187				2318	20.3815	728.14
355	2334	23.6514	408.68				1871	20.4021	316.177
356	237	23.7656	166.085				2140	20.4483	592.619
357	237	23.794	437.233				853	20.6037	266.073
358	1302	23.8253	193.162				9	20.6688	553.139
359	1297	23.8345	494.39				9	20.7116	132.074
360	70	23.856	288.585				2671	20.7539	419.024
361	1301	23.861	182.041				326	20.7859	753.167
362	1299	23.8612	157.131				291	20.9839	741.172
363	1297	23.8735	591.221				291	20.9972	1086.26
364	626	23.9709	419.112				2598	21.135	638.114
365	1073	24.0975	463.122				27	21.1899	448.151
366	212	24.2214	404.268				13	21.3448	242.12
367	592	24.2507	258.192				13	21.3478	1107.32
368	2	24.2839	409.182				1218	21.4216	388.151
369	876	24.3104	495.138				210	21.5517	406.165
370	876	24.3167	412.144				1496	21.5626	409.11
371	880	24.3822	547.142				1491	21.5899	1005.19
372	876	24.4016	332.085				2325	21.7462	686.652
373	335	24.5723	250.112				1633	21.9128	707.169
374	335	24.5794	632.17				135	21.9153	452.008
375	335	24.6098	357.097				802	21.9618	1014.24
376	335	24.6102	358.11				3	21.9788	303.05
377	2533	24.6151	473.108				3	21.9805	290.074
378	105	24.6738	495.199				396	22.0273	179.034
379	591	24.7433	227.175				1156	22.1426	724.173
380	141	24.8809	151.076				1869	22.1936	428.182
381	2289	24.9602	131.115				1870	22.2076	439.027
382	403	25.0832	302.207				175	22.2486	412.042
383	334	25.1924	637.157				557	22.2797	519.235
384	2531	25.22	281.146				1775	22.3999	344.105
385	1597	25.28	319.081				1774	22.4464	262.134
386	1598	25.3493	103.053				159	22.5258	542.198
387	1631	25.3619	459.109				355	22.5447	393.175
388	2944	25.5287	323.054				2557	22.5609	500.271
389	2219	25.6382	503.12				1790	22.5867	509.035
390	2219	25.645	504.124				392	22.6754	216.067
391	2221	25.6659	550.154				80	22.878	166.058
392	189	25.725	580.138				659	22.9058	471.137
393	2660	25.8055	313.062				992	22.9928	796.338
394	2659	25.8059	180.029				1760	23.1085	288.056
395	1434	25.8079	312.052				177	23.187	799.203
396	1435	25.8095	370.055				148	23.2677	707.132
397	77	25.8099	479.215				148	23.2888	818.167
398	77	25.8143	330.062				310	23.3312	1294.39
399	1433	25.8318	303.178				321	23.3671	325.091
400	126	26.0511	628.158				422	23.4601	737.144
401	36	26.1231	182.055				1820	23.508	494.1
402	36	26.1408	565.066				1839	23.656	344.212
403	31	26.155	115.057				81	23.7213	574.106
404	31	26.1567	262.018				81	23.7465	469.123
405	658	26.2401	409.184				2871	23.8015	201.036
406	2715	26.3568	395.075				68	23.9856	251.074
407	2713	26.361	360.075				1837	24.044	483.1
408	398	26.3647	488.217				2745	24.1092	330.137
409	2716	26.3672	453.141				1237	24.4269	524.127
410	142	26.4614	371.112				1234	24.453	1047.3
411	2510	26.6075	635.131				1230	24.4914	1057.28
412	327	26.6544	552.179				117	24.8308	574.108
413	291	26.7469	429.173				75	24.8625	442.053
414	291	26.7542	847.211				288	25.0094	788.159
415	214	26.8046	488.147				1589	25.2093	426.062
416	214	26.8063	487.152				1589	25.2157	425.054
417	235	26.8441	319.045				590	25.3745	955.246
418	424	26.9184	363.072				1744	25.4492	577.189
419	2796	26.9449	525.23				1741	25.4771	515.111
420	413	26.9956	805.196				1485	25.6225	548.139
421	173	27.0569	796.215				132	25.6279	455.064
422	530	27.23	789.175				362	25.767	526.219
423	3029	27.2442	820.18				362	25.776	525.216
424	517	27.2772	1098.29				2249	25.8392	307.135
425	517	27.3081	153.019				259	25.8593	640.124
426	194	27.3351	503.193				335	25.949	462.179
427	44	27.4799	519.141				2501	25.9678	393.173
428	44	27.4807	518.137				2500	25.9708	890.158
429	44	27.4839	517.134				1289	26.0226	628.147
430	44	27.4874	355.082				66	26.0622	316.167
431	2305	27.6139	253.109				1285	26.0673	433.207
432	295	27.7629	403.034				1284	26.0777	769.197
433	2380	27.7844	525.23				304	26.113	579.265
434	290	27.9973	565.224				1155	26.3539	683.265
435	2878	28.0626	416.217				49	26.3629	591.991
436	132	28.4014	809.217				60	26.4454	626.181
437	1698	28.4259	466.27				266	26.6207	406.178
438	132	28.4313	564.137				223	26.7288	195.065
439	382	28.6316	779.218				218	26.7892	282.043
440	1008	28.7982	498.052				31	26.9617	587.118
441	20	28.808	411.199				1101	27.1963	613.156
442	68	28.9056	809.23				1102	27.2006	392.182
443	68	28.9075	811.232				1104	27.217	599.108
444	1287	28.9266	488.217				1100	27.2171	366.028
445	1288	28.9414	133.101				207	27.5162	655.25
446	161	28.9729	101.021				614	27.6066	687.263
447	1974	29.0203	451.175				614	27.6191	515.119
448	178	29.1578	429.097				2764	27.6628	845.194
449	2606	29.2677	825.223				1667	27.818	599.107
450	2608	29.2909	177.167				2280	28.0735	816.187
451	154	29.4258	701.393				2711	28.1392	584.201
452	1788	29.438	510.258				183	28.3915	663.131
453	154	29.4628	518.103				2001	28.7657	386.095
454	346	29.6043	169.05				100	28.8391	553.239
455	108	29.6473	173.082				100	28.8426	501.192
456	1594	29.6576	779.218				1321	29.0356	567.232
457	2241	29.7608	891.198				72	29.056	452.118
458	2239	29.7779	378.195				237	29.2967	580.177
459	2240	29.8114	543.271				237	29.3127	426.204
460	181	29.8568	234.164				108	29.4721	534.115
461	480	30.0175	396.198				108	29.4741	872.282
462	229	30.1258	448.138				108	29.4839	472.101
463	229	30.1268	418.143				273	29.5102	617.13
464	229	30.1367	810.232				1842	29.6355	362.171
465	229	30.1368	809.229				171	29.6753	629.172
466	229	30.141	853.22				205	30.0205	421.202
467	704	30.3491	779.219				2021	30.0732	682.21
468	2187	30.618	531.233				91	30.1784	360.155
469	9	30.7138	406.209				1398	30.2175	303.004
470	9	30.759	163.109				2854	30.2969	873.294
471	140	30.906	235.132				817	30.6542	687.981
472	813	30.9826	139.105				445	30.8822	451.102
473	808	31.0745	471.089				2876	31.7691	1093.53
474	485	31.1489	869.237				70	32.0484	435.108
475	1952	31.2646	352.185				2560	32.224	491.214
476	783	31.3853	405.261				367	32.3226	294.134
477	78	31.501	380.582				2910	32.3725	214.141
478	78	31.5016	205.119				2194	32.7021	793.165
479	78	31.506	528.099				462	33.1093	472.102
480	3157	31.5853	771.445				462	33.1497	467.206
481	665	31.6191	448.137				417	33.6501	615.135
482	438	31.7684	344.261				1	33.7154	300.024
483	438	31.8529	787.187				562	33.9117	449.274
484	162	32.1514	817.199				562	33.9174	953.256
485	1828	32.1897	498.673				2752	34.9571	649.294
486	1828	32.198	498.171				125	35.1062	240.094
487	285	32.365	340.09				125	35.1144	192.074
488	285	32.3661	339.086				414	35.2015	269.138
489	2738	32.5382	693.18				447	35.4518	209.085
490	65	32.6701	369.098				588	36.6403	380.012
491	65	32.6765	370.098				230	37.0836	342.07
492	830	32.7125	202.161				2187	37.2304	306.17
493	3037	32.8562	317.102				713	37.4741	387.237
494	536	32.8933	905.214				349	38.673	242.175
495	2927	32.9249	581.13				749	38.9733	533.292
496	462	32.9649	501.177				370	39.0734	449.274
497	824	33.114	544.158				2590	39.1013	249.109
498	824	33.1162	522.175				648	39.8041	438.263
499	2336	33.1573	553.263				2273	40.1168	532.306
500	524	33.4245	409.091				2558	40.7994	546.275
501	524	33.4352	410.096				428	40.8979	395.076
502	680	33.4696	443.097				432	41.3096	375.184
503	300	33.6762	530.119				710	44.6328	355.194
504	2392	33.689	281.15				35	46.1065	267.145
505	1	33.7694	306.06				35	46.1408	334.135
506	1	33.7713	342.001				560	46.8504	895.381
507	1	33.7786	371.027				212	48.9763	442.255
508	1	33.7828	628.065				217	49.192	487.279
509	1	33.7842	326.035				17	49.8717	325.182
510	873	33.7998	405.99				1883	52.4024	322.213
511	874	33.8159	537.324				765	52.4313	404.146
512	3149	33.8747	667.441				1448	53.1109	517.403
513	145	34.2065	197.102				1969	53.4504	366.24
514	145	34.2273	347.59				85	53.7872	419.313
515	145	34.2288	236.072				2767	54.3843	599.38
516	145	34.2294	331.614				58	54.4412	653.409
517	185	34.2984	354.103				605	54.525	613.398
518	185	34.2988	641.127				123	54.8389	349.238
519	185	34.3031	353.101				670	55.7576	481.426
520	185	34.3205	383.113				717	57.464	493.368
521	299	34.7982	597.15				2907	57.6465	695.542
522	394	34.9234	339.086				352	58.2101	1177.79
523	1991	35.2254	805.196				496	58.7994	440.379
524	3005	35.4711	655.138				780	59.0751	765.623
525	693	35.7237	447.221				700	59.1281	374.941
526	693	35.7452	625.132				2430	59.4099	540.278
527	612	35.8158	619.144				2226	60.9107	229.932
528	332	35.8327	253.163				2782	61.0203	409.839
529	332	35.8403	184.171				225	61.031	483.839
530	332	35.8842	406.271				225	61.0328	543.865
531	3052	35.9854	617.168				225	61.0407	849.658
532	545	36.0414	367.117				2087	61.0511	275.895
533	741	36.2353	669.153				2082	61.0598	642.789
534	1928	36.4041	280.187				42	61.0673	765.739
535	184	36.4211	639.168				1067	61.0673	658.787
536	1006	36.4888	677.147				1067	61.0714	260.909
537	19	36.5138	151.029				42	61.0759	603.759
538	605	37.3099	182.08				42	61.0761	600.762
539	3159	37.5018	725.186				1070	61.0808	962.62
540	666	37.5263	203.18				42	61.0828	808.745
541	3002	37.7341	474.161				42	61.0837	810.701
542	506	37.7437	107.048				1067	61.0846	614.743
543	347	38.0779	218.096				42	61.0881	451.86
544	2579	38.0836	207.067				42	61.0894	875.642
545	83	38.5478	381.596				1067	61.0896	918.571
546	1486	38.5503	373.026				42	61.0902	701.718
547	83	38.5528	265.071				42	61.0921	1054.6
548	2472	38.8817	367.181				1071	61.0948	470.787
549	2472	38.886	351.214				42	61.0954	1002.62
550	2471	38.9244	228.194				1067	61.0955	138.902
551	657	39.1326	353.225				1067	61.0957	1018.59
552	323	39.1809	350.2				1067	61.1002	718.691
553	323	39.1818	349.197				42	61.1014	1282.57
554	323	39.1854	291.195				42	61.1036	992.649
555	2885	39.8604	352.984				1067	61.1107	534.767
556	2698	40.0467	353.229				1068	61.1416	201.818
557	389	40.0566	201.08				2574	61.2973	412.766
558	3139	40.1487	436.108				705	61.6249	198.916
559	475	40.4784	354.234
560	2199	40.655	293.187
561	365	40.6875	351.213
562	365	40.6951	211.127
563	681	40.9962	277.179
564	625	41.4606	251.162
565	575	41.8786	287.163
566	838	42.5696	552.228
567	199	43.9355	377.224
568	3187	44.1363	450.873
569	11	44.433	343.296
570	6	44.7082	431.262
571	694	44.9097	546.395
572	7	45.0046	454.373
573	7	45.006	416.549
574	510	45.0745	379.231
575	15	45.2195	464.312
576	15	45.2219	457.353
577	74	45.295	250.189
578	26	45.4134	521.309
579	26	45.416	508.339
580	570	45.542	367.213
582	72	45.7481	588.433
581	72	45.7481	630.476
583	135	46.0194	677.487
584	1715	46.0296	718.534
585	2303	46.1414	720.512
586	420	46.2454	771.497
587	420	46.2455	785.468
588	1604	46.463	201.199
589	844	46.9305	896.389
590	642	47.5602	421.229
591	375	48.1276	357.261
592	858	48.2212	667.258
593	2483	48.25	302.305
594	2481	48.264	295.199
595	257	48.5334	358.265
596	514	48.9748	534.367
597	2954	49.1761	395.275
598	2593	49.4766	476.297
599	2591	49.4904	316.285
600	89	50.2373	431.28
601	53	50.4019	504.359
602	53	50.4025	519.328
603	2338	50.4627	420.281
604	359	50.4938	607.38
605	419	50.5824	194.117
606	2780	50.6052	446.235
607	2778	50.6153	723.488
608	3039	50.6456	768.514
609	3041	50.6498	237.222
610	556	50.841	387.37
611	2194	50.9689	473.362
612	22	51.0694	111.115
613	349	51.1268	237.222
614	1658	51.5815	408.368
615	1661	51.5871	575.414
616	134	51.6117	429.318
617	169	51.6561	474.348
618	2933	51.736	335.257
619	96	52.091	139.11
620	62	52.2652	271.283
621	1902	52.7637	337.236
622	13	53.1578	135.116
623	13	53.1601	184.171
624	13	53.167	563.547
625	13	53.174	366.233
626	13	53.192	306.273
627	936	53.1992	359.816
628	3175	53.2165	350.261
629	593	53.2976	325.271
630	444	53.4875	735.407
631	315	53.7434	591.294
632	2188	53.7651	326.277
633	2189	53.8004	297.28
634	172	53.8556	392.368
635	172	53.8608	766.535
636	1898	53.8783	367.281
637	176	53.8783	457.349
638	124	54.4498	350.295
639	124	54.4747	272.272
640	1664	54.4752	379.283
641	124	54.4859	524.253
642	124	54.4885	311.169
643	124	54.4907	407.326
644	168	54.5822	285.291
645	1851	54.5864	366.271
646	659	54.7229	691.494
647	317	54.7565	287.237
648	2476	54.7665	405.364
649	317	54.7785	471.366
650	37	55.1667	257.27
651	723	55.2823	71.0858
652	491	55.5497	334.307
653	491	55.5738	617.457
654	303	55.6078	442.364
655	702	55.6795	522.598
656	702	55.7135	388.307
657	1198	55.8064	455.37
658	1192	55.8271	307.298
659	384	55.9816	481.291
660	2685	56.0033	539.389
661	8	56.3401	677.684
662	772	56.476	555.423
663	2127	56.5622	469.386
664	245	56.6642	266.26
665	608	56.9235	455.316
666	608	56.9244	366.361
667	497	57.0051	558.442
668	2979	57.0359	514.414
669	227	57.2041	336.328
670	2087	57.2343	421.33
671	265	57.4094	341.37
672	137	57.5968	626.644
673	137	57.6025	605.514
674	795	57.6467	661.181
675	777	58.156	870.225
676	596	58.4294	385.362
677	3184	58.5378	618.519
678	774	58.5519	601.565
679	732	58.7113	508.437
680	577	58.9788	298.321
681	577	58.9891	499.345
682	331	59.1487	511.507
683	2518	59.1707	753.547
684	840	59.2108	529.498
685	841	59.5159	561.483
686	390	59.9487	465.389
687	151	60.3301	709.518
688	2811	60.9735	233.937
689	2800	60.9836	391.922
690	1368	61.0167	168.882
691	1362	61.0244	113.966
692	1367	61.0879	162.923
693	2963	61.4737	313.008
